# Supplementary material for: Evaluating Dietary Patterns in Women from Southern Italy and Western Mexico
Source: Nutrients. 2022 Apr 12;14(8):1603. doi: 10.3390/nu14081603 (PMC9027885; doi:10.3390/nu14081603)
Supplement: Supplementary file 1 [file nutrients-14-01603-s001.zip]

Archive with 1 entries (1 files):
- nutrients-1660579-supplementary.pdf
